# Supplementary material for: The Spray-Dried Alginate/Gelatin Microparticles with Luliconazole as Mucoadhesive Drug Delivery System
Source: Materials (Basel). 2023 Jan 1;16(1):403. doi: 10.3390/ma16010403 (PMC9822401; doi:10.3390/ma16010403)
Supplement: Supplementary file 1 [file materials-16-00403-s001.zip]

Archive with 1 entries (1 files):
- materials-2110769-supplementary.pdf
